# Supplementary material for: Automating benefits delivery: lowering health insurance costs for unemployment insurance recipients
Source: Health Aff Sch. 2024 May 2;2(5):qxae054. doi: 10.1093/haschl/qxae054 (PMC11095557; doi:10.1093/haschl/qxae054)
Supplement: qxae054_Supplementary_Data [file qxae054_supplementary_data.zip]

Archive with 2 entries (2 files):
- ICMJE Disclosure of Interest form.docx
- Online_Appendix_20240423.docx
